# Supplementary material for: A Metagenomic and Gene Expression Analysis in Wheat (T. durum) and Maize (Z. mays) Biofertilized with PGPM and Biochar
Source: Int J Mol Sci. 2022 Sep 8;23(18):10376. doi: 10.3390/ijms231810376 (PMC9499264; doi:10.3390/ijms231810376)
Supplement: Supplementary file 1 [file ijms-23-10376-s001.zip › Table S3.xlsx]

## Sheet: Table S1
Table S1. List of target genes of T. durum and Z. mays selected for transcriptional analysis (Excel file). For each gene different information is reported: Gene ID, function, biological role, description, Gene Ontology (GO) and KEGG pathway.
Gene ID Zm-B73-REFERENCE-NAM-5.0	Triticum durum target orthologous	Gene symbol	Function	Biological role	Description	EC number	GO_cellular component	GO_molecular function	GO_biological process	KEGG pathway
Zm00001eb056340	TRITD7Bv1G093200	agpl	plastid ADP-glucose pyrophosphorylase large subunit	Starch metabolism	plastid adp-glucose pyrophosphorylase large subunit; Glucose-1-phosphate adenylyltransferase		chloroplast	glucose-1-phosphate adenylyltransferase activity,ATP binding	starch biosynthetic process, glycogen biosynthetic process	zma00500 Starch and sucrose metabolism
Zm00001eb407780	TRITD7Av1G253180; TRITD7Bv1G202440	oy1	Mg-protoporphyrin IX chelatase (oil yellow 1)	Photosynthesis	Mg-protoporphyrin IX chelatase; Involved in chlorophyll biosynthesis. Catalyzes the insertion of magnesium ion into protoporphyrin IX to yield Mg-protoporphyrin IX.	EC 6.6.1.1	chloroplast stroma	magnesium chelatase activity,ATP binding	chlorophyll biosynthetic process,photosynthesis	zma00860 Porphyrin metabolism
Zm00001eb150500	RITD3Bv1G186340	ppd6	pspb6-uncharacterized protein LOC100278794	Photosynthesis	PsbP domain-containing protein 6, chloroplastic, thylakoid lumenal 20 kda protein		extrinsic component of membrane; photosystem II oxygen evolving complex;	calcium ion binding	photosynthesis	zma00195 Photosynthesis - Zea mays (maize)
Zm00001eb058080	TRITD6Bv1G002390	fad1	FAD1- ferredoxin--NADP reductase, leaf isozyme 1, chloroplastic	Photosynthesis	alpha-chain crystal structure of the complex between ferredoxin and ferredoxin-nadp+ reductase	EC 1.18.1.2		oxidoreductase activity		zma00195 Photosynthesis
Zm00001eb360800	TRITD3Bv1G153520	nmt1	phospho-uncharacterized protein LOC100282545	Lipid metabolism	phosphoethanolamine n-methyltransferase	EC 2.1.1.103 - phosphoethanolamine N-methyltransferase		methyltransferase activity	methylation	zma00564 Glycerophospholipid metabolism
Zm00001eb191580	TRITD6Av1G218420	cer1	Fah-uncharacterized protein LOC100273712	Lipid metabolism	cer1 (eceriferum 1) octadecanal decarbonylase	EC 1.14.18.7 -dihydroceramide fatty acyl 2-hydroxylase	endoplasmic reticulum membrane	oxidoreductase activity; iron ion binding; octadecanal decarbonylase activity; aldehyde oxygenase (deformylating) activity	lipid biosynthetic process	zma00073 Cutin, suberine and wax biosynthesis
Zm00001eb297970	TRITD2Av1G154670	sdq2	Sulfoquinovosyl transferase SQD2-like; uncharacterized protein LOC100192061	Lipid metabolism	sulfolipid synthase; Sulfoquinovosyl transferase SQD2	EC 2.4.1.M2		transferase activity		zma00561 Glycerolipid metabolism
Zm00001eb291670	TRITD1Av1G187530	pgk	phosphoglycerate kinase	Glycolysis/gluconeogenesis	3-phosphoglycerate kinase;	EC 2.7.2.3 phosphoglycerate kinase	cytosol	glycolytic process, ADP binding, ATP binding, phosphoglycerate kinase activity	glycolytic process, gluconeogenesis, response to cadmium ion, phosphoglycerate kinase activity	zma00010 Glycolysis / Gluconeogenesis, zma01230 Biosynthesis of amino acids
Zm00001eb168480	TRITD5Bv1G082010	pyrk	PYRK-uncharacterized protein LOC100191365	Glycolysis/gluconeogenesis	Pyruvate kinase	EC 2.7.1.40		potassium ion binding, ATP binding, magnesium ion binding, kinase activity, pyruvate kinase activity	photosynthesis, kinase activity, pyruvate kinase activity	zma00010 Glycolysis / Gluconeogenesis
Zm00001eb105580	TRITD5Bv1G173280,	sm2	rhamnosyl transferase	Antioxydant/ protection	anthocyanidin 3-o-glucosyltransferase	EC 2.4.1	intracellular membrane-bounded organelle	UDP-glycosyltransferase activity		zma01100 Metabolic pathways
Zm00001eb402820	TRITD2Av1G000490,TRITD2Av1G000500, TRITD4Bv1G192110,TRITD7Av1G031270,TRITD4Bv1G192340, TRITD5Av1G243810	p450	P450-uncharacterized protein LOC100501834	Antioxydant/ protection	cytochrome p450 family expressed Putative cytochrome P450 superfamily protein			monooxygenase activity; oxidoreductase activity, acting on paired donors, with incorporation or reduction of molecular oxygen; iron ion binding;heme binding
Zm00001eb283860	TRITD3Av1G053480	ga2ox6	gibberellin 2-beta-dioxygenase	Antioxydant/ protection	gibberellin 2-beta-dioxygenase	EC 1.14.11.13		dioxygenase activity		zma00904 Diterpenoid biosynthesis
Zm00001eb246720	TRITD6Bv1G129790	aces3	Acetolactate synthase small subunit 1 chloroplastic	Amino-acid metabolism	acetolactate synthase amino acid binding protein, Acetohydroxy-acid synthase small subunit			valine biosynthetic process, acetolactate synthase regulator activity	isoleucine biosynthetic process, valine biosynthetic process, acetolactate synthase regulator activity	zma00290 Valine, leucine and isoleucine biosynthesis
Zm00001eb389520	TRITD7Av1G259410	pgd	PgD-uncharacterized protein LOC100281928	Amino-acid metabolism	D-3-phosphoglycerate dehydrogenase	EC 1.1.1.95 Phosphoglycerate dehydrogenase.				zma01200 Carbon metabolism
